# Supplementary material for: A Systematic Review of Circulating Tumor Cells Clinical Application in Prostate Cancer Diagnosis
Source: Cancers (Basel). 2022 Aug 4;14(15):3802. doi: 10.3390/cancers14153802 (PMC9367494; doi:10.3390/cancers14153802)
Supplement: Supplementary file 1 [file cancers-14-03802-s001.zip]

Archive with 1 entries (1 files):
- cancers-1810791-supplementary.pdf
